# Supplementary material for: Association between Gross Motor Competence and Physical Fitness in Chilean Children Aged 4 to 6 Years
Source: Children (Basel). 2024 May 8;11(5):561. doi: 10.3390/children11050561 (PMC11119627; doi:10.3390/children11050561)
Supplement: Supplementary file 1 [file children-11-00561-s001.zip]

Archive with 1 entries (1 files):
- children-2961531-supplementary.pdf
